# Supplementary material for: Exploring the Combined Action of Adding Pertuzumab to Branded Trastuzumab versus Trastuzumab Biosimilars for Treating HER2+ Breast Cancer
Source: Int J Mol Sci. 2024 Apr 1;25(7):3940. doi: 10.3390/ijms25073940 (PMC11011846; doi:10.3390/ijms25073940)
Supplement: Supplementary file 1 [file ijms-25-03940-s001.zip]

Archive with 1 entries (1 files):
- ijms-2907519-supplementary.pdf
